# Supplementary material for: LC-ESI-MS/MS Polyphenolic Profile and In Vitro Study of Cosmetic Potential of Aerva lanata (L.) Juss. Herb Extracts
Source: Molecules. 2022 Feb 13;27(4):1259. doi: 10.3390/molecules27041259 (PMC8879310; doi:10.3390/molecules27041259)
Supplement: Supplementary file 1 [file molecules-27-01259-s001.zip]

Archive with 1 entries (1 files):
- molecules-1564916-supplementary.pdf
